# Supplementary material for: Prolactin Expression in the Baboon (Papio hamadryas) Eye
Source: Animals (Basel). 2022 Sep 3;12(17):2288. doi: 10.3390/ani12172288 (PMC9455022; doi:10.3390/ani12172288)
Supplement: Supplementary file 1 [file animals-12-02288-s001.zip]

Archive with 1 entries (1 files):
- animals-1779930-supplementary.pdf
